# Supplementary material for: Defect patterns on the curved surface of fish retinae suggest a mechanism of cone mosaic formation
Source: PLoS Comput Biol. 2020 Dec 15;16(12):e1008437. doi: 10.1371/journal.pcbi.1008437 (PMC7771878; doi:10.1371/journal.pcbi.1008437)
Supplement: S1 Video — The top and bottom (y) boundaries are periodic; the left and right (x) boundaries are no-flux. There are one hundred rows and one hundred columns. (ZIP) [file pcbi.1008437.s019.zip]

Archive with 2 entries (2 files):
- S1_Video.avi
- __MACOSX/._S1_Video.avi
