# Supplementary material for: Defect patterns on the curved surface of fish retinae suggest a mechanism of cone mosaic formation
Source: PLoS Comput Biol. 2020 Dec 15;16(12):e1008437. doi: 10.1371/journal.pcbi.1008437 (PMC7771878; doi:10.1371/journal.pcbi.1008437)
Supplement: S3 Video — The cone is mapped to a flat plane here. The inner boundary (closest to origin) and the outer boundary (farthest from origin) are no-flux boundaries. The remaining two boundaries are periodic. There are two hundred initial rows. Note that the dimensions of this simulation domain are different than that of S2 Video (because this lattice has isotropic UV spacing, not anisotropic UV spacing). (ZIP) [file pcbi.1008437.s021.zip]

Archive with 2 entries (2 files):
- S3_Video.avi
- __MACOSX/._S3_Video.avi
