# Supplementary material for: Defect patterns on the curved surface of fish retinae suggest a mechanism of cone mosaic formation
Source: PLoS Comput Biol. 2020 Dec 15;16(12):e1008437. doi: 10.1371/journal.pcbi.1008437 (PMC7771878; doi:10.1371/journal.pcbi.1008437)
Supplement: S4 Video — The cone is mapped to a flat plane here. The inner boundary (closest to origin) and the outer boundary (farthest from origin) are no-flux boundaries. The remaining two boundaries are periodic. The dimensions of the simulation domain are the same as in S3 Video. (ZIP) [file pcbi.1008437.s022.zip]

Archive with 2 entries (2 files):
- S4_Video.avi
- __MACOSX/._S4_Video.avi
