# Supplementary material for: Defect patterns on the curved surface of fish retinae suggest a mechanism of cone mosaic formation
Source: PLoS Comput Biol. 2020 Dec 15;16(12):e1008437. doi: 10.1371/journal.pcbi.1008437 (PMC7771878; doi:10.1371/journal.pcbi.1008437)
Supplement: S6 Video — This simulation is of an anisotropic triangular lattice on a cone frustum with a couple of initial columns (masked with white noise). The cone is mapped to a flat plane here. The inner boundary (closest to origin) and the outer boundary (farthest from origin) are no-flux boundaries. The remaining two boundaries are periodic. There are two hundred fifty initial rows and approximately one hundred fifty columns. (ZIP) [file pcbi.1008437.s024.zip]

Archive with 2 entries (2 files):
- S6_Video.avi
- __MACOSX/._S6_Video.avi
